# Supplementary material for: Current and potential distribution of the ectomycorrhizal fungus Suillus lakei ((Murrill) A.H. Sm. & Thiers) in its invasion range
Source: Mycorrhiza. 2018 May 15;28(5):467–75. doi: 10.1007/s00572-018-0836-x (PMC6182358; doi:10.1007/s00572-018-0836-x)
Supplement: Supplementary file 1 — Suillus lakei occurrence data (CSV 2 kb) [file 572_2018_836_MOESM1_ESM.csv]

Spec	X_Long	Y_Lat
Suillus_lakei	-116.5	46.2
Suillus_lakei	-117.4	47.7
Suillus_lakei	-121.155942	47.707839
Suillus_lakei	-117.7	48
Suillus_lakei	-122.4	48.8
Suillus_lakei	-120.8	47.3
Suillus_lakei	-122.4	47.2
Suillus_lakei	-119.6	48.5
Suillus_lakei	-123.59306	48.06083
Suillus_lakei	-118.5	48.5
Suillus_lakei	-122.7	46.2
Suillus_lakei	-123.8	46.5
Suillus_lakei	-111.5	39.5
Suillus_lakei	-120.5	44.1
Suillus_lakei	-106.42943	35.841826
Suillus_lakei	-114.1	47.7
Suillus_lakei	-111.9	45.4
Suillus_lakei	-112.8	48.6
Suillus_lakei	-114.7	44.1
Suillus_lakei	-115.5	46.1
Suillus_lakei	-105.763	39.89154
Suillus_lakei	-106	34.2
Suillus_lakei	-123.7508333	39.30944
Suillus_lakei	-122.031	37.0625
Suillus_lakei	-121.897	41.1019
Suillus_lakei	-119.3	37.3
Suillus_lakei	-147.825636	64.870092
Suillus_lakei	-122.719	45.5115
Suillus_lakei	-125	52.0166667
Suillus_lakei	-119.033333	51.01666
Suillus_lakei	-125.6666667	49.0666667
Suillus_lakei	-118.98333	50.83333
Suillus_lakei	-123.65	49.4166667
Suillus_lakei	-120.8	49.1
Suillus_lakei	-120.03333	51.65
Suillus_lakei	-125	55
Suillus_lakei	-124.01667	49.61667
Suillus_lakei	-123.15756	49.90676
Suillus_lakei	-123.111	49.355
Suillus_lakei	-122.75	48.66667
Suillus_lakei	-124.58333	50.06667
Suillus_lakei	-123.409	48.5263
Suillus_lakei	-122.91667	49.1
Suillus_lakei	-122.75	49.25
Suillus_lakei	-117.01667	50.83333
Suillus_lakei	-122.35	49.41667
Suillus_lakei	-118.96667	51.01667
Suillus_lakei	-119.98333	51.73333
Suillus_lakei	-119.96667	51.65
Suillus_lakei	-121.05603	49.23075
Suillus_lakei	18.8	46.1
Suillus_lakei	14.592308	53.468284
Suillus_lakei	17.0136166	52.3542418
Suillus_lakei	14.436455	53.52035
Suillus_lakei	18.2123280	53.3399958
Suillus_lakei	16.8978310	52.4373857
Suillus_lakei	16.8990970	52.4472347
Suillus_lakei	17.0778	51.8835
Suillus_lakei	16.3393	39.31135
Suillus_lakei	14.8833333	51.283332
Suillus_lakei	13.56527805	52.415279
Suillus_lakei	15.023015	50.178106
Suillus_lakei	23.25	42.92
Suillus_lakei	16.600248	49.195006
Suillus_lakei	-71.382222	-41.9075
Suillus_lakei	-71.367333	-41.945319
Suillus_lakei	-71.562778	-42.035
Suillus_lakei	-71.5	-41
Suillus_lakei	168.6552833	-45.027539
Suillus_lakei	172.85151	-42.500917
Suillus_lakei	171.714	-43.150
Suillus_lakei	173.581010	-41.227798
Suillus_lakei	172.85019394	-41.485045
Suillus_lakei	172.451693	-43.105620
Suillus_lakei	171.283364	-44.187787
Suillus_lakei	168.654133	-45.02622
Suillus_lakei	172.598	-41.7941
Suillus_lakei	172.317	-43.1555
Suillus_lakei	170.492	-45.8393
Suillus_lakei	172.336238	-43.193004
Suillus_lakei	173.558743	-41.179974
Suillus_lakei	173.614	-41.2203
Suillus_lakei	173.581	-41.2278
Suillus_lakei	172.850163	-42.505086
Suillus_lakei	172.840528	-42.51849
Suillus_lakei	172.605	-42.528
Suillus_lakei	174.298	-35.6027
Suillus_lakei	170.425637	-45.84648
Suillus_lakei	170.491193	-45.841013
Suillus_lakei	170.52161	-45.8562
Suillus_lakei	170.497169	-45.851964
Suillus_lakei	170.431152	-45.851131
Suillus_lakei	172.594069	-41.794716
