# Supplementary material for: Current and potential distribution of the ectomycorrhizal fungus Suillus lakei ((Murrill) A.H. Sm. & Thiers) in its invasion range
Source: Mycorrhiza. 2018 May 15;28(5):467–75. doi: 10.1007/s00572-018-0836-x (PMC6182358; doi:10.1007/s00572-018-0836-x)
Supplement: Supplementary file 2 — Douglas fir occurrence data (CSV 36 kb) [file 572_2018_836_MOESM2_ESM.csv]

Spec	X_Long	Y_Lat
Douglas_fir	-1.66	42.8
Douglas_fir	-1.72	42.83
Douglas_fir	10.055245	56.231023
Douglas_fir	10.067007	56.65321
Douglas_fir	10.084088	56.680016
Douglas_fir	10.117662	56.158593
Douglas_fir	10.124789	55.29588
Douglas_fir	10.138991	55.241828
Douglas_fir	10.14399	55.960671
Douglas_fir	10.158794	56.454724
Douglas_fir	10.163917	55.556118
Douglas_fir	10.165124	56.661315
Douglas_fir	10.192354	55.448009
Douglas_fir	10.208313	56.481207
Douglas_fir	10.221745	55.375828
Douglas_fir	10.243531	56.067535
Douglas_fir	10.277337	55.141604
Douglas_fir	10.281321	57.19924
Douglas_fir	10.284321	56.327696
Douglas_fir	10.306555	55.554681
Douglas_fir	10.312845	56.6868
Douglas_fir	10.3297	56.237363
Douglas_fir	10.38516	55.535845
Douglas_fir	10.407706	56.164615
Douglas_fir	10.452789	55.220523
Douglas_fir	10.525729	56.298002
Douglas_fir	10.526887	55.102784
Douglas_fir	10.561375	55.183233
Douglas_fir	10.62074	56.251865
Douglas_fir	10.638022	55.13729
Douglas_fir	10.642081	55.236096
Douglas_fir	10.649916	56.179592
Douglas_fir	10.650737	55.065218
Douglas_fir	10.76219	56.519511
Douglas_fir	10.795616	55.153045
Douglas_fir	10.811352	56.52779
Douglas_fir	10.834843	54.981692
Douglas_fir	10.835253	54.990674
Douglas_fir	10.842104	56.491394
Douglas_fir	10.866637	56.329277
Douglas_fir	10.8828	56.329033
Douglas_fir	10.935464	55.123941
Douglas_fir	-100.0	25.6667
Douglas_fir	-100.076939	24.823889
Douglas_fir	-100.109167	24.817778
Douglas_fir	-100.1825	25.2675
Douglas_fir	-100.216667	24.866667
Douglas_fir	-100.218611	24.879167
Douglas_fir	-100.225	24.875
Douglas_fir	-100.26	24.42
Douglas_fir	-100.277778	25.340833
Douglas_fir	-100.2875	24.853056
Douglas_fir	-100.349111	25.244608
Douglas_fir	-100.369722	25.204722
Douglas_fir	-100.375	25.208333
Douglas_fir	-100.394722	25.223056
Douglas_fir	-100.529167	25.359444
Douglas_fir	-100.611669	25.283333
Douglas_fir	-100.738708	25.458314
Douglas_fir	-100.846667	25.445278
Douglas_fir	-100.85	25.467
Douglas_fir	-101.423611	25.230556
Douglas_fir	-101.441667	25.201667
Douglas_fir	-101.486667	25.3725
Douglas_fir	-102.017781	29.0175
Douglas_fir	-102.285556	27.206111
Douglas_fir	-102.291667	18.358333
Douglas_fir	-102.333333	29.0
Douglas_fir	-102.362433	27.108339
Douglas_fir	-102.383203	26.985831
Douglas_fir	-102.4	27.05
Douglas_fir	-102.441667	27.041667
Douglas_fir	-102.466667	27.069444
Douglas_fir	-102.5	27.15
Douglas_fir	-102.55	27.16
Douglas_fir	-102.665294	29.076408
Douglas_fir	-103.0	23.0
Douglas_fir	-103.25732	29.209114
Douglas_fir	-103.2836	29.2669
Douglas_fir	-103.3081	29.2414
Douglas_fir	-103.554722	27.4325
Douglas_fir	-103.5875	23.129444
Douglas_fir	-103.75	23.42
Douglas_fir	-103.758333	23.625
Douglas_fir	-104.063611	23.596667
Douglas_fir	-104.091667	23.408333
Douglas_fir	-104.091667	23.425
Douglas_fir	-104.266667	32.034167
Douglas_fir	-104.5371	39.1788
Douglas_fir	-104.658333	23.308333
Douglas_fir	-104.708333	23.375
Douglas_fir	-104.711667	23.333333
Douglas_fir	-104.741667	23.525
Douglas_fir	-104.841667	23.458333
Douglas_fir	-104.856472	36.924306
Douglas_fir	-104.9143	38.7597
Douglas_fir	-104.93489	39.45329
Douglas_fir	-104.95076	38.12002
Douglas_fir	-104.975833	37.413889
Douglas_fir	-104.985669	38.824809
Douglas_fir	-105.035237	37.248469
Douglas_fir	-105.048056	37.982778
Douglas_fir	-105.0612	39.95
Douglas_fir	-105.078611	37.375833
Douglas_fir	-105.10077	38.19461
Douglas_fir	-105.104202	38.208302
Douglas_fir	-105.11738	36.23195
Douglas_fir	-105.118146	38.59566
Douglas_fir	-105.1735	38.832
Douglas_fir	-105.1984	40.9884
Douglas_fir	-105.203348	39.666051
Douglas_fir	-105.21641	37.28684
Douglas_fir	-105.220753	39.786401
Douglas_fir	-105.226846	39.632156
Douglas_fir	-105.24	39.731667
Douglas_fir	-105.270556	40.014722
Douglas_fir	-105.285206	38.918084
Douglas_fir	-105.3147	40.7341
Douglas_fir	-105.3178	39.6332
Douglas_fir	-105.333333	23.833333
Douglas_fir	-105.338561	40.430957
Douglas_fir	-105.3506	40.6212
Douglas_fir	-105.3528	40.7196
Douglas_fir	-105.359444	23.775278
Douglas_fir	-105.3664	38.2097
Douglas_fir	-105.3793	40.6928
Douglas_fir	-105.37958	39.849326
Douglas_fir	-105.403333	25.578333
Douglas_fir	-105.4037	36.8651
Douglas_fir	-105.406667	24.946667
Douglas_fir	-105.4132	40.677
Douglas_fir	-105.425	23.625
Douglas_fir	-105.433333	40.175278
Douglas_fir	-105.4552	39.6467
Douglas_fir	-105.460592	40.16926
Douglas_fir	-105.474832	39.30244
Douglas_fir	-105.4954	38.4499
Douglas_fir	-105.5062	37.6257
Douglas_fir	-105.508333	25.458333
Douglas_fir	-105.508333	25.475
Douglas_fir	-105.525	23.625
Douglas_fir	-105.525278	39.758889
Douglas_fir	-105.531111	39.765
Douglas_fir	-105.551667	40.773889
Douglas_fir	-105.5858	40.5647
Douglas_fir	-105.593333	25.442778
Douglas_fir	-105.604167	25.439167
Douglas_fir	-105.613333	25.271667
Douglas_fir	-105.636418	24.751138
Douglas_fir	-105.680561	24.082219
Douglas_fir	-105.728333	26.006667
Douglas_fir	-105.773992	24.061392
Douglas_fir	-105.77418	24.05977
Douglas_fir	-105.775	24.075
Douglas_fir	-105.783333	25.066667
Douglas_fir	-105.8	27.43
Douglas_fir	-105.83	24.42
Douglas_fir	-105.875	25.741667
Douglas_fir	-105.875833	25.029167
Douglas_fir	-105.906111	24.369444
Douglas_fir	-105.908333	24.208333
Douglas_fir	-105.940833	24.89
Douglas_fir	-105.941667	25.125
Douglas_fir	-105.949444	25.918889
Douglas_fir	-105.958333	24.408333
Douglas_fir	-105.958333	25.941667
Douglas_fir	-105.989167	24.780278
Douglas_fir	-106.0552	40.2093
Douglas_fir	-106.06514	38.75066
Douglas_fir	-106.074	38.3475
Douglas_fir	-106.1041	40.7907
Douglas_fir	-106.108333	24.908333
Douglas_fir	-106.1675	40.1369
Douglas_fir	-106.181944	25.495556
Douglas_fir	-106.208333	25.491667
Douglas_fir	-106.2268	37.4074
Douglas_fir	-106.230556	38.141111
Douglas_fir	-106.24113	37.20998
Douglas_fir	-106.241667	25.508333
Douglas_fir	-106.2807	37.0848
Douglas_fir	-106.298	37.0703
Douglas_fir	-106.3153	39.8918
Douglas_fir	-106.3154	37.1137
Douglas_fir	-106.335556	25.612778
Douglas_fir	-106.341667	25.608333
Douglas_fir	-106.341667	26.125
Douglas_fir	-106.3625	25.128333
Douglas_fir	-106.408333	25.141667
Douglas_fir	-106.421667	25.245
Douglas_fir	-106.44611	39.07166
Douglas_fir	-106.513333	26.456667
Douglas_fir	-106.543056	35.852778
Douglas_fir	-106.546667	25.123333
Douglas_fir	-106.582535	41.262601
Douglas_fir	-106.591667	25.225
Douglas_fir	-106.753868	38.540642
Douglas_fir	-106.965	26.095
Douglas_fir	-107.019444	25.997778
Douglas_fir	-107.058333	25.958333
Douglas_fir	-107.078872	39.933534
Douglas_fir	-107.183056	33.991389
Douglas_fir	-107.334304	38.453466
Douglas_fir	-107.47	28.22
Douglas_fir	-107.5	27.683333
Douglas_fir	-107.50716299999999	39.851223999071685
Douglas_fir	-107.53	28.13
Douglas_fir	-107.541667	27.025
Douglas_fir	-107.625	27.708333
Douglas_fir	-107.650278	28.169444
Douglas_fir	-108.0725	37.3637
Douglas_fir	-108.091667	29.108333
Douglas_fir	-108.10944	35.16277
Douglas_fir	-108.1562	33.02588
Douglas_fir	-108.1712	39.8478
Douglas_fir	-108.175	29.625
Douglas_fir	-108.20583	28.71222
Douglas_fir	-108.2277	39.9933
Douglas_fir	-108.3059	37.8429
Douglas_fir	-108.358333	28.658333
Douglas_fir	-108.372778	29.090556
Douglas_fir	-108.425	29.575
Douglas_fir	-108.54873	29.71367
Douglas_fir	-108.558333	28.675
Douglas_fir	-108.6	33.38
Douglas_fir	-108.863	40.2462
Douglas_fir	-108.864214	40.602351
Douglas_fir	-108.917617	36.159578
Douglas_fir	-108.9206	40.4423
Douglas_fir	-108.9339	39.5821
Douglas_fir	-108.93812	40.33295
Douglas_fir	-109.1685	41.0063
Douglas_fir	-109.28	31.92
Douglas_fir	-109.28	38.63
Douglas_fir	-109.2817	31.9042
Douglas_fir	-109.330278	32.025
Douglas_fir	-109.58	40.95
Douglas_fir	-109.704206	39.045272
Douglas_fir	-109.82	40.63
Douglas_fir	-109.85983	44.4617
Douglas_fir	-109.958333	30.941667
Douglas_fir	11.452774	54.862926
Douglas_fir	11.470263	55.401915
Douglas_fir	11.533702	55.652301
Douglas_fir	11.549481	55.894663
Douglas_fir	11.560182	55.570853
Douglas_fir	11.560272	55.328151
Douglas_fir	11.590547	54.824105
Douglas_fir	11.643491	55.865714
Douglas_fir	11.647986	55.461118
Douglas_fir	11.650396	55.497022
Douglas_fir	11.66068	55.883321
Douglas_fir	11.674179	55.847073
Douglas_fir	11.704215	55.81945
Douglas_fir	11.720784	55.828073
Douglas_fir	11.748874	55.773515
Douglas_fir	11.77754	55.278454
Douglas_fir	11.813758	54.675288
Douglas_fir	11.821236	54.782999
Douglas_fir	11.821861	54.791974
Douglas_fir	11.827523	55.538006
Douglas_fir	11.858523	55.528296
Douglas_fir	11.908542	55.13156
Douglas_fir	11.913118	54.762845
Douglas_fir	11.931619	55.445659
Douglas_fir	11.938198	55.11
Douglas_fir	11.962852	55.229144
Douglas_fir	11.982172	55.066846
Douglas_fir	-110.022897	37.610778
Douglas_fir	-110.30056	30.98194
Douglas_fir	-110.333333	31.5
Douglas_fir	-110.35	39.67
Douglas_fir	-110.57	39.65
Douglas_fir	-110.69086	32.37477
Douglas_fir	-110.7	39.87
Douglas_fir	-110.82817	33.28328
Douglas_fir	-110.9475	46.7125
Douglas_fir	-111.19429685222099	45.21572365325779
Douglas_fir	-111.257958	43.463567
Douglas_fir	-111.28	40.45
Douglas_fir	-111.32	41.23
Douglas_fir	-111.5677	48.9356
Douglas_fir	-111.67	41.75
Douglas_fir	-111.704167	40.627778
Douglas_fir	-111.7572	39.5237
Douglas_fir	-111.93	38.15
Douglas_fir	-112.14061	34.70094
Douglas_fir	-112.19	42.9994
Douglas_fir	-112.49151	45.695576
Douglas_fir	-113.100195	42.142353
Douglas_fir	-113.12	42.13
Douglas_fir	-113.25	49.866667
Douglas_fir	-113.25	49.866667
Douglas_fir	-113.34479	46.13425
Douglas_fir	-113.38	41.92
Douglas_fir	-113.5262	53.5252
Douglas_fir	-113.56333	43.46833
Douglas_fir	-113.57106	46.23473
Douglas_fir	-113.6	38.35
Douglas_fir	-113.65073108667774	49.13312851292827
Douglas_fir	-113.75323	46.53459
Douglas_fir	-113.761506	46.444175
Douglas_fir	-113.833333	49.083333
Douglas_fir	-113.862	49.5565
Douglas_fir	-113.933333	49.716667
Douglas_fir	-113.9429	49.9777
Douglas_fir	-113.966667	49.583333
Douglas_fir	-114.0	45.6667
Douglas_fir	-114.05	49.116667
Douglas_fir	-114.08	47.92
Douglas_fir	-114.241944	47.326111
Douglas_fir	-114.32	39.02
Douglas_fir	-114.349754	42.222967
Douglas_fir	-114.375862	42.218735
Douglas_fir	-114.65	50.65
Douglas_fir	-115.34611	43.21678
Douglas_fir	-115.490928	46.230707
Douglas_fir	-115.57	43.42
Douglas_fir	-115.57	51.17
Douglas_fir	-115.82	43.73
Douglas_fir	-116.052397	47.535997
Douglas_fir	-116.1	44.52
Douglas_fir	-116.4	45.55
Douglas_fir	-116.70756	43.03889
Douglas_fir	-116.73222	43.01694
Douglas_fir	-116.9	46.75
Douglas_fir	-116.900191	47.935404
Douglas_fir	-116.9025	48.49056
Douglas_fir	-116.966667	48.166667
Douglas_fir	-117.1675	46.08139
Douglas_fir	-117.525556	46.167222
Douglas_fir	-117.526111	46.164722
Douglas_fir	-117.544722	46.220278
Douglas_fir	-117.581667	46.208333
Douglas_fir	-117.628889	45.9425
Douglas_fir	-118.031944	45.589167
Douglas_fir	-118.033	49.4152
Douglas_fir	-118.076667	52.894567
Douglas_fir	-118.1144	53.105
Douglas_fir	-118.115	48.566667
Douglas_fir	-118.136667	48.78
Douglas_fir	-118.166667	49.2
Douglas_fir	-118.37833	47.55194
Douglas_fir	-118.437778	48.713611
Douglas_fir	-118.474052	47.802589
Douglas_fir	-118.575026	36.47367
Douglas_fir	-118.657733	47.8983
Douglas_fir	-118.66513	44.30411
Douglas_fir	-118.8005	36.5704
Douglas_fir	-119.082833	47.86575
Douglas_fir	-119.345292	48.766641
Douglas_fir	-119.573361	37.733871
Douglas_fir	-119.579716	37.711612
Douglas_fir	-119.600018	37.74953
Douglas_fir	-119.603674	37.767242
Douglas_fir	-119.6116	37.7264
Douglas_fir	-119.7797442385592	38.33752346750845
Douglas_fir	-119.824	37.546
Douglas_fir	-119.830799	37.602621
Douglas_fir	12.010109	55.138639
Douglas_fir	12.035089	55.013384
Douglas_fir	12.042014	55.975475
Douglas_fir	12.065995	55.445661
Douglas_fir	12.089349	55.985592
Douglas_fir	12.110032	55.275902
Douglas_fir	12.127927	54.808835
Douglas_fir	12.196764	55.385802
Douglas_fir	12.310367	56.035558
Douglas_fir	12.333824	55.928205
Douglas_fir	12.33444	55.91923
Douglas_fir	12.345511	55.991377
Douglas_fir	12.369448	55.87504
Douglas_fir	12.369604	56.108743
Douglas_fir	12.413903	55.687222
Douglas_fir	12.438625	56.038289
Douglas_fir	12.483219	56.093136
Douglas_fir	12.513725	55.869052
Douglas_fir	12.53026	55.860397
Douglas_fir	12.564431	55.825126
Douglas_fir	12. 124	56.08547
Douglas_fir	12.73404	56.00772
Douglas_fir	12.76215	56.01741
Douglas_fir	12.92283	55.38776
Douglas_fir	12.96007	59.62123
Douglas_fir	12.96113	55.40394
Douglas_fir	-120.11667	38.68
Douglas_fir	-120.150056	47.648917
Douglas_fir	-120.159508	38.064129
Douglas_fir	-120.20944	38.78694
Douglas_fir	-120.25056	38.73528
Douglas_fir	-120.3273	50.6746
Douglas_fir	-120.3607	39.5724
Douglas_fir	-120.367517	47.58405
Douglas_fir	-120.416	34.75299999911595
Douglas_fir	-120.416	34.753
Douglas_fir	-120.41805	34.710556
Douglas_fir	-120.4194	34.7335
Douglas_fir	-120.46611	38.71861
Douglas_fir	-120.468889	38.944444
Douglas_fir	-120.52722	38.72722
Douglas_fir	-120.54583	39.30167
Douglas_fir	-120.55056	38.65083
Douglas_fir	-120.58002	40.30951
Douglas_fir	-120.627078	46.363674
Douglas_fir	-120.628889	38.793611
Douglas_fir	-120.653611	48.309444
Douglas_fir	-120.67	38.43
Douglas_fir	-120.676859	39.896655
Douglas_fir	-120.712435	35.912507
Douglas_fir	-120.7143	40.3398
Douglas_fir	-120.72944	39.09306
Douglas_fir	-120.73056	39.08917
Douglas_fir	-120.74306	39.43833
Douglas_fir	-120.788611	39.00222199907705
Douglas_fir	-120.8248	39.1215
Douglas_fir	-120.83028	38.68722
Douglas_fir	-120.834683	47.1194
Douglas_fir	-120.84111	39.21361
Douglas_fir	-120.847935	47.746146
Douglas_fir	-120.859855	40.012558
Douglas_fir	-120.883149	40.03382
Douglas_fir	-120.90238	47.47522
Douglas_fir	-120.924722	40.16222199906992
Douglas_fir	-120.947827	39.982666
Douglas_fir	-120.957197	39.936622
Douglas_fir	-120.9875	40.0047219990708
Douglas_fir	-120.9899	39.9991
Douglas_fir	-121.016835	48.860539
Douglas_fir	-121.023007	39.183322
Douglas_fir	-121.02676	38.92069
Douglas_fir	-121.03419	35.66577
Douglas_fir	-121.05103	39.45387
Douglas_fir	-121.125033	45.981783
Douglas_fir	-121.137778	40.143056
Douglas_fir	-121.1741	35.9737
Douglas_fir	-121.19757	39.51066
Douglas_fir	-121.20117	54.1367
Douglas_fir	-121.2434	35.9489
Douglas_fir	-121.315573	36.240107
Douglas_fir	-121.345	45.694444
Douglas_fir	-121.34805600000001	39.644999999072915
Douglas_fir	-121.36944399999999	39.63916699907295
Douglas_fir	-121.416667	41.266667
Douglas_fir	-121.45	35.883333
Douglas_fir	-121.490278	38.575556
Douglas_fir	-121.49583	39.73778
Douglas_fir	-121.52972	46.99639
Douglas_fir	-121.549444	45.712222
Douglas_fir	-121.55944	40.5375
Douglas_fir	-121.57072	40.555775
Douglas_fir	-121.57798619325972	39.81190742106389
Douglas_fir	-121.596667	39.94805599907113
Douglas_fir	-121.633333	40.35
Douglas_fir	-121.638611	39.96638899907103
Douglas_fir	-121.638611	40.164444
Douglas_fir	-121.63900000000001	40.348999999068916
Douglas_fir	-121.64959	39.93831
Douglas_fir	-121.690556	39.893056
Douglas_fir	-121.717778	39.952778
Douglas_fir	-121.728056	39.805
Douglas_fir	-121.728139	39.804972
Douglas_fir	-121.75	49.083333
Douglas_fir	-121.778783	47.43615
Douglas_fir	-121.7864	44.5597
Douglas_fir	-121.796435	36.332442
Douglas_fir	-121.833333	49.05
Douglas_fir	-121.846111	39.729999999072405
Douglas_fir	-121.8755	47.398
Douglas_fir	-121.8864	36.589806
Douglas_fir	-121.894676	36.600238
Douglas_fir	-121.907778	47.417222
Douglas_fir	-121.99476	37.02476
Douglas_fir	-122.00076085222824	37.17985802602724
Douglas_fir	-122.006147	37.182642
Douglas_fir	-122.015556	40.822222
Douglas_fir	-122.05828	37.0512
Douglas_fir	-122.0675	48.344722
Douglas_fir	-122.07167	37.225
Douglas_fir	-122.076767	37.01663299909274
Douglas_fir	-122.111667	37.277639
Douglas_fir	-122.116389	45.578056
Douglas_fir	-122.13101482311659	37.2612301047714
Douglas_fir	-122.133333	37.255
Douglas_fir	-122.13419	37.0787
Douglas_fir	-122.14301	37.21072
Douglas_fir	-122.14535	37.09436
Douglas_fir	-122.146988	37.751106
Douglas_fir	-122.164722	48.154444
Douglas_fir	-122.1736	37.425
Douglas_fir	-122.193134	37.345091
Douglas_fir	-122.1963423639943	41.40865375890547
Douglas_fir	-122.204444	37.324722
Douglas_fir	-122.2126	37.0677
Douglas_fir	-122.218883	37.195083
Douglas_fir	-122.2358	37.4043
Douglas_fir	-122.239017	37.172883
Douglas_fir	-122.265	37.121667
Douglas_fir	-122.28991	46.83715
Douglas_fir	-122.29034	41.8265
Douglas_fir	-122.30528	47.65639
Douglas_fir	-122.30955	41.31489
Douglas_fir	-122.318611	43.845
Douglas_fir	-122.323502	37.440557
Douglas_fir	-122.326776	37.160509
Douglas_fir	-122.371542	37.414664
Douglas_fir	-122.377233	37.435276
Douglas_fir	-122.41913	38.56524999908012
Douglas_fir	-122.42035	38.57461
Douglas_fir	-122.42667	38.37333
Douglas_fir	-122.464555	38.408497
Douglas_fir	-122.5	49.266667
Douglas_fir	-122.505369	38.661097
Douglas_fir	-122.532876	38.678363
Douglas_fir	-122.5466	38.6402
Douglas_fir	-122.5469	48.520367
Douglas_fir	-122.55352	48.53402
Douglas_fir	-122.563582	38.459304
Douglas_fir	-122.580327	38.581104
Douglas_fir	-122.587411	37.930014
Douglas_fir	-122.59083	37.9275
Douglas_fir	-122.592043	38.645756
Douglas_fir	-122.6017	37.90893
Douglas_fir	-122.601944	37.911667
Douglas_fir	-122.602	48.6065
Douglas_fir	-122.607243	38.479541
Douglas_fir	-122.61666	48.53333
Douglas_fir	-122.633571	38.669226
Douglas_fir	-122.657403	38.611696
Douglas_fir	-122.669722	45.775
Douglas_fir	-122.683	39.91286
Douglas_fir	-122.696806	37.970661
Douglas_fir	-122.6993	41.1991
Douglas_fir	-122.7016	38.0121
Douglas_fir	-122.7173	42.0865
Douglas_fir	-122.719717	48.197
Douglas_fir	-122.735473	37.931136
Douglas_fir	-122.74611100000001	41.08749999906534
Douglas_fir	-122.754444	38.898332999077766
Douglas_fir	-122.7547	45.2311
Douglas_fir	-122.768059	38.747376
Douglas_fir	-122.8	47.916667
Douglas_fir	-122.81667	46.926803
Douglas_fir	-122.81667	46.926803
Douglas_fir	-122.821167	48.48495
Douglas_fir	-122.82176	48.42104
Douglas_fir	-122.82242	48.5402
Douglas_fir	-122.829217	48.479967
Douglas_fir	-122.84196	48.74791
Douglas_fir	-122.848333	46.0175
Douglas_fir	-122.8539	48.54536
Douglas_fir	-122.868048	38.461698
Douglas_fir	-122.872778	46.890278
Douglas_fir	-122.883253	38.109046
Douglas_fir	-122.88456	40.88347
Douglas_fir	-122.885833	46.439167
Douglas_fir	-122.88718	48.76435
Douglas_fir	-122.89944	47.03806
Douglas_fir	-122.9025	38.38417
Douglas_fir	-122.9026	41.3117
Douglas_fir	-122.9044	41.3224
Douglas_fir	-122.90746	38.155418
Douglas_fir	-122.9081	48.44305
Douglas_fir	-122.919967	48.754717
Douglas_fir	-122.93	48.65
Douglas_fir	-122.935	47.648889
Douglas_fir	-122.94319	39.79657
Douglas_fir	-122.943817	48.458333
Douglas_fir	-122.954717	48.607717
Douglas_fir	-122.96667	48.58333
Douglas_fir	-122.970333	48.531167
Douglas_fir	-122.970333	48.532833
Douglas_fir	-122.986133	48.63905
Douglas_fir	-122.9897	39.9488
Douglas_fir	-122.995242	38.444113
Douglas_fir	-123.0	38.0
Douglas_fir	-123.003333	46.835833
Douglas_fir	-123.010833	46.824722
Douglas_fir	-123.013767	48.58985
Douglas_fir	-123.014167	48.544167
Douglas_fir	-123.017017	48.602983
Douglas_fir	-123.017833	48.59115
Douglas_fir	-123.037224	38.826827
Douglas_fir	-123.04791410709683	39.38030294404384
Douglas_fir	-123.068536	39.514661
Douglas_fir	-123.097975	39.035382
Douglas_fir	-123.1225	44.934
Douglas_fir	-123.135534	38.45918
Douglas_fir	-123.1372	40.3147
Douglas_fir	-123.13889	41.14111
Douglas_fir	-123.14	44.36
Douglas_fir	-123.143799	40.602058
Douglas_fir	-123.14995480303409	41.908259998823056
Douglas_fir	-123.167533	48.6184
Douglas_fir	-123.1729	48.66315
Douglas_fir	-123.17328	40.35995
Douglas_fir	-123.18525	48.6249
Douglas_fir	-123.1921	40.466
Douglas_fir	-123.202278	40.103556
Douglas_fir	-123.2028	44.5343
Douglas_fir	-123.2136	41.1867
Douglas_fir	-123.217694	40.160722
Douglas_fir	-123.219889	40.140333
Douglas_fir	-123.2233	41.4229
Douglas_fir	-123.2242	41.4236
Douglas_fir	-123.2328	44.6582
Douglas_fir	-123.233333	49.25
Douglas_fir	-123.235306	40.245056
Douglas_fir	-123.2379	44.7818
Douglas_fir	-123.25	49.266667
Douglas_fir	-123.261944	46.313889
Douglas_fir	-123.262044	44.564566
Douglas_fir	-123.2808	40.7523
Douglas_fir	-123.2845	44.6901
Douglas_fir	-123.285667	40.278278
Douglas_fir	-123.2928	44.6333
Douglas_fir	-123.3014	44.6258
Douglas_fir	-123.311389	40.025278
Douglas_fir	-123.333556	40.289028
Douglas_fir	-123.341667	48.491667
Douglas_fir	-123.343694	40.235417
Douglas_fir	-123.357861	40.321583
Douglas_fir	-123.36666	48.575
Douglas_fir	-123.366667	48.5
Douglas_fir	-123.366667	48.55
Douglas_fir	-123.391667	48.666667
Douglas_fir	-123.39337	41.37474
Douglas_fir	-123.4	40.345556
Douglas_fir	-123.4167	45.2978
Douglas_fir	-123.41777	39.41666
Douglas_fir	-123.4286	44.7015
Douglas_fir	-123.458611	40.295833
Douglas_fir	-123.4602	39.0754
Douglas_fir	-123.466472	40.402778
Douglas_fir	-123.466667	48.458333
Douglas_fir	-123.466667	48.541667
Douglas_fir	-123.466667	48.65
Douglas_fir	-123.466667	48.683333
Douglas_fir	-123.471056	40.967861
Douglas_fir	-123.480611	41.123917
Douglas_fir	-123.4821	44.1221
Douglas_fir	-123.49775	41.078167
Douglas_fir	-123.498333	41.225833
Douglas_fir	-123.500278	41.197222
Douglas_fir	-123.50122	41.39201
Douglas_fir	-123.505833	40.423611
Douglas_fir	-123.5183	44.5972
Douglas_fir	-123.5229	39.0223
Douglas_fir	-123.523611	40.525833
Douglas_fir	-123.5293	44.8635
Douglas_fir	-123.530278	40.413333
Douglas_fir	-123.543056	40.378889
Douglas_fir	-123.5431	43.475
Douglas_fir	-123.5525	41.0897
Douglas_fir	-123.56	40.614722
Douglas_fir	-123.57	40.3808
Douglas_fir	-123.570278	40.567778
Douglas_fir	-123.586389	40.443889
Douglas_fir	-123.6049	41.6843
Douglas_fir	-123.6069	44.8886
Douglas_fir	-123.6072	39.711
Douglas_fir	-123.6091	41.8613
Douglas_fir	-123.6255	41.8399
Douglas_fir	-123.627	39.7422
Douglas_fir	-123.639722	42.384722
Douglas_fir	-123.6411	38.848
Douglas_fir	-123.641667	38.95611099907736
Douglas_fir	-123.6476	41.9025
Douglas_fir	-123.65063	39.91747
Douglas_fir	-123.65095	39.8465
Douglas_fir	-123.6519	46.2444
Douglas_fir	-123.665611	41.789611
Douglas_fir	-123.6675	41.359167
Douglas_fir	-123.669056	46.267417
Douglas_fir	-123.67	43.67
Douglas_fir	-123.671704	39.264119
Douglas_fir	-123.6814	41.5533
Douglas_fir	-123.689889	40.824694
Douglas_fir	-123.694722	41.389722
Douglas_fir	-123.696556	40.848472
Douglas_fir	-123.696944	41.291111
Douglas_fir	-123.69794	41.88225
Douglas_fir	-123.698806	40.837722
Douglas_fir	-123.704778	41.800611
Douglas_fir	-123.70617	48.15933
Douglas_fir	-123.707014	39.131183
Douglas_fir	-123.71129	39.40128
Douglas_fir	-123.718833	40.860917
Douglas_fir	-123.720556	41.29
Douglas_fir	-123.72168	40.69906
Douglas_fir	-123.7344	40.9075
Douglas_fir	-123.7368	40.8752
Douglas_fir	-123.7379	40.86543
Douglas_fir	-123.750611	41.763556
Douglas_fir	-123.767222	41.4175
Douglas_fir	-123.77208	39.24036
Douglas_fir	-123.778077	39.420509
Douglas_fir	-123.778333	41.666389
Douglas_fir	-123.778583	41.540167
Douglas_fir	-123.77925	41.975806
Douglas_fir	-123.78075	41.929944
Douglas_fir	-123.78789	39.27535
Douglas_fir	-123.788798	39.301484
Douglas_fir	-123.790611	41.725806
Douglas_fir	-123.8055	40.92369
Douglas_fir	-123.8055	40.923694
Douglas_fir	-123.816667	39.366667
Douglas_fir	-123.819111	41.586
Douglas_fir	-123.836111	42.014167
Douglas_fir	-123.858718	47.459614
Douglas_fir	-123.867389	41.797528
Douglas_fir	-123.86784604603359	40.47677695818529
Douglas_fir	-123.893	41.828667
Douglas_fir	-123.893211	40.911102
Douglas_fir	-123.9118	41.8558
Douglas_fir	-123.911833	41.994472
Douglas_fir	-123.9166	40.9036
Douglas_fir	-123.920111	41.960528
Douglas_fir	-123.933333	42.05
Douglas_fir	-123.957056	41.847889
Douglas_fir	-123.959306	41.768667
Douglas_fir	-123.971076	39.966744
Douglas_fir	-123.985667	41.813361
Douglas_fir	-123.992444	41.877889
Douglas_fir	-124.022389	41.912861
Douglas_fir	-124.028889	41.908889
Douglas_fir	-124.03	43.98
Douglas_fir	-124.035611	41.82075
Douglas_fir	-124.042222	43.986944
Douglas_fir	-124.046061	40.038804
Douglas_fir	-124.05715	40.0289
Douglas_fir	-124.06247	40.30473
Douglas_fir	-124.079722	41.759694
Douglas_fir	-124.08388	41.79794
Douglas_fir	-124.091667	40.141667
Douglas_fir	-124.0961	44.0459
Douglas_fir	-124.096667	40.94638899906598
Douglas_fir	-124.09745	40.98112
Douglas_fir	-124.1193	40.255
Douglas_fir	-124.14466180621285	40.89166654859455
Douglas_fir	-124.15353	41.09863
Douglas_fir	-124.1753	40.835
Douglas_fir	-124.29502	40.50597
Douglas_fir	-124.433333	54.633333
Douglas_fir	-126.0	49.0
Douglas_fir	-126.728153	49.723304
Douglas_fir	-128.683333	50.133333
Douglas_fir	13.05321	56.2327
Douglas_fir	13.06703	56.31028
Douglas_fir	13.09028	56.32427
Douglas_fir	13.11241	55.96356
Douglas_fir	13.11409	56.00852
Douglas_fir	13.11912	55.95922
Douglas_fir	13.26051	55.92808
Douglas_fir	13.27489	56.07522
Douglas_fir	13.31998	55.94906
Douglas_fir	13.42492	55.6214
Douglas_fir	13.46978	55.612491
Douglas_fir	13.46986	55.61328
Douglas_fir	13.50871	56.27614
Douglas_fir	13.52344	55.40136
Douglas_fir	13.53585	55.52944
Douglas_fir	13.54953	55.99391
Douglas_fir	13.56627	55.73188
Douglas_fir	13.6123	55.5072
Douglas_fir	13.63959	56.36025
Douglas_fir	13.66315	56.19986
Douglas_fir	13.68245	56.20892
Douglas_fir	13.76678	55.91684
Douglas_fir	13.8536	56.09881
Douglas_fir	13.89903	55.76445
Douglas_fir	13.91381	56.41055
Douglas_fir	13.98137	56.0819
Douglas_fir	13.99396	56.42882
Douglas_fir	13.99489	55.89615
Douglas_fir	138.2691673889397	-35.629843808138105
Douglas_fir	138.708333	-35.0075000338177
Douglas_fir	138.721111	-35.010556033821715
Douglas_fir	138.75194399999998	-34.99416703380015
Douglas_fir	138.75443200611355	-35.00289220211083
Douglas_fir	14.01566	55.79225
Douglas_fir	14.0359	56.25876
Douglas_fir	14.04795	55.6418
Douglas_fir	14.0714	55.50648
Douglas_fir	14.10205	55.82223
Douglas_fir	14.14805	59.31297
Douglas_fir	14.16103	55.59665
Douglas_fir	14.20811	56.42457
Douglas_fir	14.2089	56.09583
Douglas_fir	14.25786	56.35694
Douglas_fir	14.26508	56.25823
Douglas_fir	14.26762	55.6699
Douglas_fir	14.27819	56.21258
Douglas_fir	14.28486	56.00338
Douglas_fir	14.28842	56.19834
Douglas_fir	14.33712	59.60524
Douglas_fir	14.44012	56.14621
Douglas_fir	14.446644	56.151829
Douglas_fir	14.447034	56.053228
Douglas_fir	14.47426	56.27777
Douglas_fir	14.48915	56.171
Douglas_fir	14.51768	56.13627
Douglas_fir	14.5662	59.37738
Douglas_fir	14.661273	58.308269
Douglas_fir	14.718041	58.1639
Douglas_fir	14.84695	56.15543
Douglas_fir	14.880981	55.229179
Douglas_fir	14.881089	55.193235
Douglas_fir	14.912623	55.139345
Douglas_fir	14.948302	51.131248
Douglas_fir	14.975438	55.031539
Douglas_fir	144.5908	-37.3797
Douglas_fir	144.59189619337823	-37.378412874389504
Douglas_fir	144.9833	-37.8333
Douglas_fir	145.5010499919794	-41.78195665284456
Douglas_fir	147.30104155030855	-42.98194854344057
Douglas_fir	147.31770991475085	-42.89861784507697
Douglas_fir	148.18433546020765	-41.58193215209728
Douglas_fir	148.75	-32.75
Douglas_fir	148.8167	-35.3833
Douglas_fir	149.1167	-35.2667
Douglas_fir	149.1167	-35.2833
Douglas_fir	15.069431	55.103412
Douglas_fir	15.28315	57.27232
Douglas_fir	15.30669	56.133
Douglas_fir	15.31966	56.18783
Douglas_fir	15.33468	56.15201
Douglas_fir	15.50481	56.20733
Douglas_fir	15.53537	56.21548
Douglas_fir	15.638281	57.98661
Douglas_fir	15.79306	58.534471
Douglas_fir	15.810124	58.525072
Douglas_fir	15.90413	56.1964
Douglas_fir	151.65	-30.5
Douglas_fir	151.666667	-30.516667
Douglas_fir	-155.333	19.8833
Douglas_fir	16.240918	57.250845
Douglas_fir	16.24682	56.772193
Douglas_fir	16.308272	56.719875
Douglas_fir	16.35	50.768611
Douglas_fir	16.37546	56.68053
Douglas_fir	16.476314	56.656275
Douglas_fir	16.502868	56.646134
Douglas_fir	16.627109	57.705077
Douglas_fir	16.9148	51.3011
Douglas_fir	16.969646	57.22421
Douglas_fir	167.0	-46.0
Douglas_fir	168.241	-46.4334
Douglas_fir	168.693	-45.0054
Douglas_fir	168.858	-43.9384
Douglas_fir	169.448401	-46.411185
Douglas_fir	17.0107	50.4621
Douglas_fir	17.6758	50.4984
Douglas_fir	17.8124	50.3039
Douglas_fir	17.824364	59.342303
Douglas_fir	17.83101	59.279705
Douglas_fir	17.8645	50.3534
Douglas_fir	17.8645	50.3534
Douglas_fir	170.10009	-45.01504
Douglas_fir	170.143	-45.0254
Douglas_fir	171.019	-43.3728
Douglas_fir	171.217	-43.7992
Douglas_fir	171.53	-43.3623
Douglas_fir	171.716783	-43.148325
Douglas_fir	171.725	-43.1543
Douglas_fir	171.83	-43.779
Douglas_fir	172.725	-41.6183
Douglas_fir	172.841	-42.5173
Douglas_fir	172.843	-42.5014
Douglas_fir	172.850134	-42.498312
Douglas_fir	172.869023	-42.565258
Douglas_fir	172.881	-42.5662
Douglas_fir	172.927	-42.567
Douglas_fir	173.047	-42.6553
Douglas_fir	173.047	-42.657
Douglas_fir	174.75018	-36.91487
Douglas_fir	174.78275	-36.902972
Douglas_fir	174.93	-39.7988
Douglas_fir	175.189	-39.8374
Douglas_fir	175.583509	-41.081618
Douglas_fir	175.61667	-40.35
Douglas_fir	175.75019	-37.581547
Douglas_fir	176.0	-38.0
Douglas_fir	176.116852	-40.181599
Douglas_fir	176.166859	-38.364896
Douglas_fir	176.26686	-38.16489
Douglas_fir	176.283528	-38.148225
Douglas_fir	176.5002	-38.23156
Douglas_fir	176.9	-38.0
Douglas_fir	176.9002	-37.99822
Douglas_fir	18.4661	50.0034
Douglas_fir	18.5553	50.5723
Douglas_fir	18.6008	49.9186
Douglas_fir	18.731	50.1014
Douglas_fir	18.7326	50.5175
Douglas_fir	18.786	50.3025
Douglas_fir	18.8021	50.4772
Douglas_fir	18.8616	50.1792
Douglas_fir	18.9193	50.3052
Douglas_fir	18.9239	50.3467
Douglas_fir	18.9511	50.3038
Douglas_fir	18.9511	50.3038
Douglas_fir	19.0337	50.1065
Douglas_fir	19.0744	50.3124
Douglas_fir	19.1257	50.2909
Douglas_fir	19.1349	50.3152
Douglas_fir	19.1376	49.483
Douglas_fir	19.2035	49.6888
Douglas_fir	19.2521	50.7753
Douglas_fir	19.2652	49.7309
Douglas_fir	19.2881	49.6738
Douglas_fir	19.8182	50.6258
Douglas_fir	-2.247	42.904999
Douglas_fir	2.28	41.73
Douglas_fir	-2.601	42.979
Douglas_fir	-2.687	43.042
Douglas_fir	20.9571	49.4177
Douglas_fir	22.5	49.54
Douglas_fir	23.1432	53.1383
Douglas_fir	-3.28	43.16
Douglas_fir	-3.59	41.009998
Douglas_fir	-4.15	40.72
Douglas_fir	-4.82	37.84
Douglas_fir	4.90051	46.5671
Douglas_fir	-5.76524	40.301804
Douglas_fir	-5.882766	40.298931
Douglas_fir	-5.9	43.15
Douglas_fir	-64.36132	45.09271
Douglas_fir	7.76972	49.444199
Douglas_fir	7.85278	48.1203
Douglas_fir	7.94389	49.628601
Douglas_fir	-71.12027	42.40444
Douglas_fir	-71.275	46.783333
Douglas_fir	-72.551111	42.326667
Douglas_fir	-72.56666	42.36666
Douglas_fir	-72.59111	41.59916
Douglas_fir	-72.61319	40.97347
Douglas_fir	-72.69333	41.915
Douglas_fir	-72.70194	41.905
Douglas_fir	-72.73694	41.43166
Douglas_fir	-72.9247	41.3114
Douglas_fir	-73.441791	40.635101
Douglas_fir	-73.55	41.13472
Douglas_fir	-73.83	44.25
Douglas_fir	-73.8739	40.8622
Douglas_fir	-73.879892	40.859189
Douglas_fir	-75.926875	40.335648
Douglas_fir	-75.946389	40.362778
Douglas_fir	-76.6378	40.9936
Douglas_fir	-77.0264	38.8897
Douglas_fir	8.2319	48.209818
Douglas_fir	8.260156	55.631295
Douglas_fir	8.276203	55.622405
Douglas_fir	8.325128	56.467279
Douglas_fir	-8.332034	42.940415
Douglas_fir	8.345491	49.006378
Douglas_fir	8.424336	49.087605
Douglas_fir	8.51893	48.967342
Douglas_fir	-8.569078	42.338194
Douglas_fir	8.576398	44.359999
Douglas_fir	8.679609	49.475841
Douglas_fir	8.683956	49.592324
Douglas_fir	8.684836	49.549631
Douglas_fir	8.710506	50.80394
Douglas_fir	8.77102	55.184023
Douglas_fir	8.808893	50.805073
Douglas_fir	8.808893	50.805073
Douglas_fir	8.89661	55.202167
Douglas_fir	8.896796	55.130278
Douglas_fir	8.927968	55.238134
Douglas_fir	8.94377	55.184226
Douglas_fir	8.959447	55.21119
Douglas_fir	8.974957	55.534683
Douglas_fir	-84.467867	42.71485
Douglas_fir	-86.22925	42.561778
Douglas_fir	-87.976111	41.745556
Douglas_fir	-89.071577	42.671224
Douglas_fir	9.006629	55.435844
Douglas_fir	9.115897	54.968514
Douglas_fir	9.13333	42.13333
Douglas_fir	9.179722	48.776112
Douglas_fir	9.197901	55.759162
Douglas_fir	9.199739	56.118559
Douglas_fir	9.227528	55.372732
Douglas_fir	9.22977	55.759107
Douglas_fir	9.252113	56.747364
Douglas_fir	9.26358	56.046561
Douglas_fir	9.293576	55.767956
Douglas_fir	9.377089	56.163069
Douglas_fir	9.382036	55.030874
Douglas_fir	9.394573	56.297784
Douglas_fir	9.406733	55.920383
Douglas_fir	9.407676	56.01023
Douglas_fir	9.427916	54.931871
Douglas_fir	9.43502	55.587828
Douglas_fir	9.44762	55.300237
Douglas_fir	9.460462	55.048576
Douglas_fir	9.522121	56.171527
Douglas_fir	9.552637	54.922381
Douglas_fir	9.566736	55.919751
Douglas_fir	9.575309	55.416521
Douglas_fir	9.583816	55.991552
Douglas_fir	9.584494	56.036474
Douglas_fir	9.616303	56.018349
Douglas_fir	9.69027	55.667529
Douglas_fir	9.697314	56.062843
Douglas_fir	9.720085	55.559529
Douglas_fir	9.770104	55.685025
Douglas_fir	9.827093	55.370147
Douglas_fir	9.849424	55.675516
Douglas_fir	9.850158	56.439251
Douglas_fir	9.875479	56.834388
Douglas_fir	9.87681	56.187491
Douglas_fir	9.879578	50.4347
Douglas_fir	9.89084	56.097539
Douglas_fir	9.90352	55.261771
Douglas_fir	9.909066	55.504357
Douglas_fir	9.942129	56.222951
Douglas_fir	9.951149	55.279382
Douglas_fir	9.988763	56.779637
Douglas_fir	9.989967	57.44443
Douglas_fir	-90.0929	40.9868
Douglas_fir	-90.83333	38.46666
Douglas_fir	-92.1403	43.3778
Douglas_fir	-92.32	38.95
Douglas_fir	-96.416667	17.018056
Douglas_fir	-96.633889	17.160278
Douglas_fir	-97.075	19.425
Douglas_fir	-97.80007518279207	19.470619067011423
Douglas_fir	-97.818611	19.597222
Douglas_fir	-97.875	19.508333
Douglas_fir	-97.908333	19.541667
Douglas_fir	-97.9125	19.460833
Douglas_fir	-98.458333	20.558333
Douglas_fir	-98.47285	20.3695
Douglas_fir	-98.475	20.375
Douglas_fir	-98.477778	20.533611
Douglas_fir	-98.62731602235206	20.12225434557113
Douglas_fir	-98.64148327834059	20.09919936325783
Douglas_fir	-98.641667	20.125
Douglas_fir	-98.683333	20.140278
Douglas_fir	-98.704136	20.154475
Douglas_fir	-98.7170004027761	20.194784730615726
Douglas_fir	-98.731667	20.168611
Douglas_fir	-98.731667	20.215
Douglas_fir	-98.738169	20.1804
Douglas_fir	-98.74426398155681	20.17530654125787
Douglas_fir	-98.908333	20.208333
Douglas_fir	-99.19610370087713	19.318623914057433
Douglas_fir	-99.591667	21.135
Douglas_fir	-99.621667	23.675556
Douglas_fir	-99.641667	23.741667
Douglas_fir	-99.6675	21.149444
Douglas_fir	-99.69	21.158333
Douglas_fir	-99.7005	21.16112
Douglas_fir	-99.72947	24.02213
Douglas_fir	-99.733333	23.966667
Douglas_fir	-99.814167	23.677778
Douglas_fir	-99.958333	24.258333
Douglas_fir	-71.55	-41.43
Douglas_fir	-116.5	46.2
Douglas_fir	-117.4	47.7
Douglas_fir	-121.155942	47.707839
Douglas_fir	-117.7	48
Douglas_fir	-122.4	48.8
Douglas_fir	-120.8	47.3
Douglas_fir	-122.4	47.2
Douglas_fir	-119.6	48.5
Douglas_fir	-123.59306	48.06083
Douglas_fir	-118.5	48.5
Douglas_fir	-122.7	46.2
Douglas_fir	-123.8	46.5
Douglas_fir	-111.5	39.5
Douglas_fir	-120.5	44.1
Douglas_fir	-106.42943	35.841826
Douglas_fir	-114.1	47.7
Douglas_fir	-111.9	45.4
Douglas_fir	-112.8	48.6
Douglas_fir	-114.7	44.1
Douglas_fir	-115.5	46.1
Douglas_fir	-105.763	39.89154
Douglas_fir	-106	34.2
Douglas_fir	-123.7508333	39.30944
Douglas_fir	-122.031	37.0625
Douglas_fir	-121.897	41.1019
Douglas_fir	-119.3	37.3
Douglas_fir	-147.825636	64.870092
Douglas_fir	-122.719	45.5115
Douglas_fir	-125	52.0166667
Douglas_fir	-119.033333	51.01666
Douglas_fir	-125.6666667	49.0666667
Douglas_fir	-118.98333	50.83333
Douglas_fir	-123.65	49.4166667
Douglas_fir	-120.8	49.1
Douglas_fir	-120.03333	51.65
Douglas_fir	-125	55
Douglas_fir	-124.01667	49.61667
Douglas_fir	-123.15756	49.90676
Douglas_fir	-123.111	49.355
Douglas_fir	-122.75	48.66667
Douglas_fir	-124.58333	50.06667
Douglas_fir	-123.409	48.5263
Douglas_fir	-122.91667	49.1
Douglas_fir	-122.75	49.25
Douglas_fir	-117.01667	50.83333
Douglas_fir	-122.35	49.41667
Douglas_fir	-118.96667	51.01667
Douglas_fir	-119.98333	51.73333
Douglas_fir	-119.96667	51.65
Douglas_fir	-121.05603	49.23075
Douglas_fir	18.8	46.1
Douglas_fir	14.592308	53.468284
Douglas_fir	17.0136166	52.3542418
Douglas_fir	14.436455	53.52035
Douglas_fir	18.2123280	53.3399958
Douglas_fir	16.8978310	52.4373857
Douglas_fir	16.8990970	52.4472347
Douglas_fir	17.0778	51.8835
Douglas_fir	16.3393	39.31135
Douglas_fir	14.8833333	51.283332
Douglas_fir	13.56527805	52.415279
Douglas_fir	15.023015	50.178106
Douglas_fir	23.25	42.92
Douglas_fir	16.600248	49.195006
Douglas_fir	-71.382222	-41.9075
Douglas_fir	-71.367333	-41.945319
Douglas_fir	-71.562778	-42.035
Douglas_fir	-71.5	-41
Douglas_fir	168.6552833	-45.027539
Douglas_fir	172.85151	-42.500917
Douglas_fir	171.714	-43.150
Douglas_fir	173.581010	-41.227798
Douglas_fir	172.85019394	-41.485045
Douglas_fir	172.451693	-43.105620
Douglas_fir	171.283364	-44.187787
Douglas_fir	168.654133	-45.02622
Douglas_fir	172.598	-41.7941
Douglas_fir	172.317	-43.1555
Douglas_fir	170.492	-45.8393
Douglas_fir	172.336238	-43.193004
Douglas_fir	173.558743	-41.179974
Douglas_fir	173.614	-41.2203
Douglas_fir	173.581	-41.2278
Douglas_fir	172.850163	-42.505086
Douglas_fir	172.840528	-42.51849
Douglas_fir	172.605	-42.528
Douglas_fir	174.298	-35.6027
Douglas_fir	170.425637	-45.84648
Douglas_fir	170.491193	-45.841013
Douglas_fir	170.52161	-45.8562
Douglas_fir	170.497169	-45.851964
Douglas_fir	170.431152	-45.851131
Douglas_fir	172.594069	-41.794716
