# Supplementary material for: Current and potential distribution of the ectomycorrhizal fungus Suillus lakei ((Murrill) A.H. Sm. & Thiers) in its invasion range
Source: Mycorrhiza. 2018 May 15;28(5):467–75. doi: 10.1007/s00572-018-0836-x (PMC6182358; doi:10.1007/s00572-018-0836-x)
Supplement: Supplementary file 3 — : List of localities of Suillus lakei used in the modeling (XLSX 18 kb) [file 572_2018_836_MOESM3_ESM.xlsx]

## Sheet: Suillus lakei recodrs
Location	Coordinates	Nr	Herbarium	Reference
USA. Idaho, Clearwater Canyon	-116.5; 46.2	45009	NYBG	GBIF
USA, Washington, Wandermere Hills	-117.4; 47.7	72899	WTU	GBIF
USA, Washington, Surprise Creek, Scenic	-121.155942; 47.707839	72553	WTU	GBIF
USA, Washington, Springdale	-117.7; 48	45010	NYBG	GBIF
USA, Washington, Mutiny Bay Heights.	-122.6; 48.2	72557	WTU	GBIF
USA, Washington, Mount Rainier National Park, Carbon River	-120.8; 47.3	72333	WTU	GBIF
USA, Washington, Mount Rainier National Park	-122.4; 47.2	72568	WTU	GBIF
USA, Washington, Mount Annie	-119.6; 48.5	72562	WTU	GBIF
USA, Washington, Elwha Valley, Olympic National Park	-123.59306;48.06083	16451	WTU	GBIF
USA, Washington, Colville National Forest	-118.5;48.5	72347	WTU	GBIF
USA, Washington	-122.7; 46.2	72554	WTU	GBIF
USA, Washington	-123.8; 46.5	72344	WTU	GBIF
USA, Utah	-111.5; 39.5	240332	USU-UTC	GBIF
USA, Oregon, Cemetery Hill	-120.5; 44.1	45012	NYBG	GBIF
USA, New Mexico, June Bug Campground	-106; 34.2	28219	NYBG	GBIF
USA, Montana, University of Montana biological Station	-114.1; 47.7	101364	WTU	GBIF
USA, Montana, Mill Creek	-111.9; 45.4	72330	WTU	GBIF
USA, Montana, Glacier National Pk	-112.8; 48.6	101260	WTU	GBIF
USA, Idaho, Payette Lake	-114.7; 44.1	28224	NYBG	GBIF
USA, Idaho, Nez Perce National Forest	-115.5; 46.1	45008	NYBG	GBIF
USA, Colorado, YMCA Snow Mountain Ranch	-105.763; 39.89154		NAMA	MashromObserver
USA, Colorado, Vail	-106.36; 39.6346		MycoSF101
USA, California, Suillus Park	-123.7508333; 39.30944	28211	NYBG	GBIF
USA, California, Mission Springs, Scotts Valley	-122.031; 37.0625		NAMA	MashromObserver
USA, California, Lassen National Forest, near Peavine Creek	-121.897; 41.1019		US Forest Service	MashromObserver
USA, California, Jackson State Forest	-119.3; 37.3	28213	NYBG	GBIF
USA, Alaska, Ballaine	-147.825636; 64.870092	110461	WTU	GBIF
USA, Oregon, Portlant, World Forestry Center	-122.719; 45.5115		OMS	MashromObserver
Canada, British Columbia, Wells Gray Park, Brigg's Place, Lower Claerwater Lake	-125; 52.0166667	F22230	UBC	GBIF
Canada, British Columbia, Shuswap Lake, Scotch Creek Prov. Park	-119.033333; 51.01666	F22297	UBC	GBIF
Canada, British Columbia, Pacific Rim National Park, Vancouver Island	-125.6666667; 49.0666667	F14721	UBC	GBIF
Canada, British Columbia, Narrows Village, Sicamous	-118.98333; 50.83333	F18217	UBC	GBIF
Canada, British Columbia, Mount Elphinstone Provincial Park Area, Roberts Creek	-123.65; 49.4166667	F15687	UBC	GBIF
Canada, British Columbia, Manning Park, Cambie Trail	-120.8; 49.1	F21697	UBC	GBIF
Canada, British Columbia, Clearwater, Edgewood Blue	-120.03333; 51.65	F22444	UBC	GBIF
Canada, British Columbia, Cherry Creek, near Kamloops	-125; 55	F607	UBC	GBIF
Canada, British Columbia, Sunshine Coast, Madeira Park	-124.01667,49.61667	351008	DUKE
Canada, British Columbia	-123.15756,49.90676	SFSU-F-006184	SFSU
Canada, British Columbia	-123.111,49.355	UBC24539	UBC
Canada, British Columbia, Saturna Island	-122.75,48.66667	UBC12020	UBC
Canada, British Columbia, Campbell River	-124.58333,50.06667	UBC29025	UBC
Canada, British Columbia, Victoria, Saanich Peninsula	Suillus_lakei.-123,409,48.5263	UBC26766	UBC
Canada, British Columbia, Richmond, Deas Island Regional Park	-122.91667,49.1	UBC23018	UBC
Canada, British Columbia, Vancouver	-122.75,49.25	UBC12021	UBC
Canada, British Columbia, Narrows Village	-117.01667,50.83333	UBC17879	UBC
Canada, British Columbia, Mount Elphinstone Provincial Park Area	-122.35,49.41667	UBC15531	UBC
Canada, British Columbia, Shuswap Lake	-118.96667,51.01667	UBC21419	UBC
Canada, British Columbia, Spahats Provincial Park	-119.98333,51.73333	UBC21479	UBC
Canada, British Columbia, Clearwater	-119.96667,51.65	UBC21566	UBC
Canada, British Columbia, Dewdney Trail	-121.05603,49.23075	WTU-F-049186	WTU
Europe, Slovenia	18.8; 46.1	AB0039480		GBIF
Europe, Poland, Szczecin	14.592308,53.468284	UGDA_F58	UGDA
Europe, Poland, Spławie	17.0136166; 52.3542418		ID PAS	Tylkowski 2016
Europe, Poland, Sławoszewo	14.436455,53.52035	UGDA_F59	UGDA
Europe, Poland, Pruszcz	18.2123280; 53.3399958		ID PAS	Usewicz 2012
Europe, Poland, Poznań, Institute of Plant Genetics PAS	16.8978310; 52.4373857		ID PAS	this study
Europe, Poland, Poznań	16.8990970; 52.4472347		ID PAS	this study
Europe, Poland, Piaski	17.0778,51.8835			personal communication
Europe, Poland, Brudzew	17.986113, 51.9263776		WAMI	Szczepkowski and Olenderek 2017
Europe, Italy, Celico, Serra la Vulga	16.3393; 39.31135	IGM 560
Europe, Germany, Horka	14.8833333; 51.283332	GLM-F070401	Senckenberg Museum	GBIF
Europe, Germany, Berlin - Altglienicke	13.56527805; 52.415279	GLM-F039724	Senckenberg Museum	GBIF
Europe, Bulgaria, Planina Mts., Tseretsel	23.25; 42.92			Assyov et al. 2006
Europe, Czech Republic, South Moravia, Brno	16.600248; 49.195006			MashromObserver
South America, Argentina, Río Negro, Ruta	-71.382222; -41.9075			Barroetavena et al. 2006
South America, Argentina, Río Negro, Cuesta del Ternero	-71.367333; -41.945319			Barroetavena et al. 2006
South America, Argentina, Chubut, Lago Puelo	-71.562778; -42.035			Barroetavena et al. 2006
South America, Argentina, Nahuel Huapi National Park	-71.5,-41	351033	DUKE
New Zealand, Otago, Queenstown	168.6552833; -45.027539	PDD92109	PDD	GBIF
New Zealand, Hanmer State Forest	172.85151; -42.500917	PDD31488	PDD	GBIF
New Zealand, Craigieburn Forest Park	171.714, -43.150	PDD 99501	PDD
New Zealand, Rai Valley State Forest	173.581010; -41.227798	PDD24639	PDD	DiscoveryLive
New Zealand, Golden Downs State Forest	172.85019394; -41.485045	PDD24640	PDD	GBIF
New zealand, Ashley Forest	172.451693; -43.105620	PDD23601	PDD	GBIF
New Zaeland, South Canterbury, Winchester	171.283364; -44.187787	PDD25089	PDD	GBIF
New Zaeland, Queenstown, Tiki Trail	168.654133,-45.02622	PDD 111372	PDD
New Zaeland, near Rotoroa Lake	172.598; -41.7941	PDD 105149	PDD	GBIF
New Zaeland, near Okuku	172.317; -43.1555	PDD 91410	PDD	GBIF
New Zaeland, near Dunedin	170.492; -45.8393	PDD 105443	PDD	GBIF
New Zaeland, Mt. Thomas Conservation Area	172.336238,-43.193004	PDD 111366	PDD
New Zaeland, Mount Richmont Forest Park	173.558743,-41.179974	PDD 111368	PDD
New Zaeland, Mount Richmond Forest Park	173.614; -41.2203	PDD 94514	PDD	GBIF
New Zaeland, Mount Richmond Forest Park	173.581; -41.2278	PDD 24639	PDD	GBIF
New Zaeland, Hanmer Forest Park	172.850163,-42.505086	PDD 111363	PDD
New Zaeland, Hanmer Forest Park	172.840528,-42.51849	PDD 111365	PDD
New Zaeland, Hammer Forest Park	172.605; -42.528	PDD 90956	PDD	GBIF
New Zaeland, Hakurangi	174.298; -35.6027	PDD 23607	PDD	GBIF
New Zaeland, Dunedin, Flagstaff Forests	170.425637,-45.84648	PDD 111369	PDD
New Zaeland, Dunedin City Forests	170.491193,-45.841013	PDD 111361	PDD
New Zaeland, Dunedin Botanic Garden	170.52161,-45.8562	PDD 111359	PDD
New Zaeland, Dunedin	170.497169,-45.851964	PDD 111360	PDD
New Zaeland, Dunedin	170.431152,-45.851131	PDD 111370	PDD
New Zealand, Nelson Lakes National Park	172.594069,-41.794716	PDD 111373	PDD
